# Supplementary material for: Effects of Cranberry Juice Supplementation on Cardiovascular Disease Risk Factors in Adults with Elevated Blood Pressure: A Randomized Controlled Trial
Source: Nutrients. 2021 Jul 29;13(8):2618. doi: 10.3390/nu13082618 (PMC8398037; doi:10.3390/nu13082618)
Supplement: Supplementary file 1 [file nutrients-13-02618-s001.zip]

Archive with 1 entries (1 files):
- nutrients-1280280-supplementary.pdf
